# Supplementary material for: Larval honey bees infected with Nosema ceranae have increased vitellogenin titers as young adults
Source: Sci Rep. 2017 Oct 26;7:14144. doi: 10.1038/s41598-017-14702-4 (PMC5658439; doi:10.1038/s41598-017-14702-4)
Supplement: Supplementary file 1 — Dataset 1 [file 41598_2017_14702_MOESM1_ESM.xlsx]

## Sheet: Survival
Order	Colony	Treatment	Age at death (days)	Censored
1	3	0K	5	0
2	3	0K	7	1
3	3	0K	7	1
4	3	40K	7	1
5	3	40K	7	1
6	3	40K	7	1
7	3	40K	7	1
8	3	40K	7	1
9	3	40K	7	1
10	3	40K	7	1
11	3	40K	7	1
12	3	0K	7	1
13	3	0K	7	1
14	3	0K	7	1
15	3	10K	4	0
16	3	10K	6	0
17	3	10K	7	1
18	3	10K	7	1
19	3	10K	7	1
20	3	10K	7	1
21	3	10K	7	1
22	3	10K	7	1
23	3	10K	7	1
24	3	10K	7	1
25	3	10K	7	1
26	3	0K	7	1
27	3	0K	7	1
28	3	0K	7	1
29	3	0K	7	1
30	3	0K	7	1
31	3	40K	6	0
32	3	40K	7	1
33	3	40K	7	1
34	3	40K	7	1
35	3	40K	7	1
36	3	40K	7	1
37	3	40K	7	1
38	3	40K	7	1
39	3	40K	7	1
40	3	40K	7	1
41	3	40K	7	1
42	4	0K	7	1
43	4	0K	7	1
44	4	10K	7	1
45	4	10K	7	1
46	4	10K	7	1
47	4	10K	7	1
48	4	0K	7	1
49	4	0K	7	1
50	4	40K	7	1
51	4	40K	7	1
52	4	40K	7	1
53	4	0K	7	1
54	4	0K	7	1
55	4	0K	7	1
56	4	10K	7	1
57	4	10K	7	1
58	4	10K	7	1
59	4	10K	7	1
60	7	0K	7	1
61	7	0K	7	1
62	7	0K	7	1
63	7	0K	7	1
64	7	0K	7	1
65	7	0K	7	1
66	7	0K	7	1
67	7	0K	7	1
68	7	0K	7	1
69	7	40K	6	0
70	7	40K	6	0
71	7	40K	6	0
72	7	40K	6	0
73	7	40K	6	0
74	7	40K	6	0
75	7	40K	6	0
76	7	40K	7	1
77	7	40K	7	1
78	7	40K	7	1
79	7	40K	7	1
80	7	40K	7	1
81	7	40K	7	1
82	7	40K	7	1
83	7	40K	7	1
84	7	40K	7	1
85	7	40K	7	1
86	7	40K	7	1
87	7	40K	7	1
88	7	0K	4	0
89	7	0K	5	0
90	7	0K	5	0
91	7	0K	5	0
92	7	0K	5	0
93	7	0K	5	0
94	7	0K	5	0
95	7	0K	6	0
96	7	10K	5	0
97	7	10K	6	0
98	7	10K	6	0
99	7	10K	7	1
100	7	10K	7	1
101	7	10K	7	1
102	7	10K	7	1
103	7	10K	7	1
104	7	10K	7	1
105	7	10K	7	1
106	7	10K	7	1
107	7	10K	7	1
108	7	10K	7	1
109	7	10K	7	1
110	7	10K	7	1
111	7	10K	7	1
112	7	10K	7	1
113	7	10K	7	1
114	7	10K	7	1
115	7	10K	7	1
116	7	10K	7	1
117	7	10K	7	1
118	7	10K	7	1
119	7	10K	7	1
120	7	10K	7	1
121	7	0K	7	1
122	7	0K	7	1
123	7	0K	7	1
124	7	0K	7	1
125	7	0K	7	1
126	7	0K	7	1
127	7	0K	7	1
128	7	0K	7	1
129	7	0K	7	1
130	7	0K	7	1
131	7	0K	7	1
132	7	0K	7	1
133	7	0K	7	1
134	7	0K	7	1
135	7	0K	7	1
136	7	0K	7	1
137	7	40K	5	0
138	7	40K	5	0
139	7	40K	6	0
140	7	40K	6	0
141	7	40K	6	0
142	7	40K	6	0
143	7	40K	7	1
144	7	40K	7	1
145	7	40K	7	1
146	7	40K	7	1
147	7	40K	7	1
148	7	40K	7	1
149	7	40K	7	1
150	7	40K	7	1
151	7	40K	7	1
152	7	40K	7	1
153	7	40K	7	1
154	7	40K	7	1
155	7	40K	7	1
156	7	40K	7	1
157	7	40K	7	1
158	7	40K	7	1
159	7	40K	7	1
160	9	0K	7	1
161	9	0K	7	1
162	9	0K	7	1
163	9	0K	7	1
164	9	10K	7	1
165	9	10K	7	1
166	9	10K	7	1
167	9	10K	7	1
168	9	10K	7	1
169	9	10K	7	1
170	9	10K	7	1
171	9	10K	7	1
172	9	10K	7	1
173	9	10K	7	1
174	9	10K	7	1
175	9	0K	7	1
176	9	0K	7	1
177	9	0K	7	1
178	9	40K	7	1
179	9	40K	7	1
180	9	40K	7	1
181	9	40K	7	1
182	9	40K	7	1
183	9	40K	7	1
184	9	40K	7	1
185	9	40K	7	1
186	9	40K	7	1
187	9	40K	7	1
188	9	40K	7	1
189	9	40K	7	1
190	9	0K	7	1
191	9	0K	7	1
192	9	0K	7	1
193	9	10K	7	1
194	9	10K	7	1
195	9	10K	7	1
196	9	10K	7	1
197	9	10K	7	1
198	9	10K	7	1
199	9	10K	7	1
200	9	10K	7	1
201	9	10K	7	1
202	9	10K	7	1
203	9	10K	7	1

## Sheet: Fig1 Spore counts
Order	Spore Treatment	Colony	spore count/bee
1	0K	3	0
2	0K	3	0
3	0K	3	0
4	0K	4	0
5	0K	4	0
6	0K	4	0
7	0K	4	0
8	0K	4	0
9	0K	4	2500
10	10K	3	0
11	10K	3	0
12	10K	3	0
13	10K	4	0
14	10K	4	0
15	10K	4	2500
16	10K	4	5000
17	10K	4	7500
18	40K	3	0
19	40K	3	0
20	40K	3	0
21	40K	4	0
22	40K	4	0
23	40K	4	0
24	40K	4	2500
25	40K	4	10000
26	0K	9	0
27	0K	9	0
28	0K	9	0
29	0K	9	0
30	0K	9	0
31	10K	9	2500
32	10K	9	7500
33	10K	9	15000
34	10K	9	17500
35	10K	9	17500
36	40K	9	0
37	40K	9	0
38	40K	9	0
39	40K	9	0
40	0K	9	0
41	0K	9	0
42	0K	9	0
43	0K	9	0
44	0K	9	0
45	0K	9	0
46	0K	9	0
47	0K	9	0
48	0K	9	0
49	0K	9	0
50	0K	9	0
51	0K	9	0
52	0K	9	0
53	0K	9	0
54	10K	9	0
55	10K	9	0
56	10K	9	0
57	10K	9	0
58	10K	9	0
59	10K	9	0
60	10K	9	0
61	10K	9	0
62	10K	9	2500
63	10K	9	7500
64	10K	9	7500
65	10K	9	12500
66	10K	9	12500
67	10K	9	57500
68	40K	9	0
69	40K	9	0
70	40K	9	0
71	40K	9	5000
72	40K	9	10000
73	40K	9	85000
74	40K	9	212500
75	40K	9	295000
76	0K	7	0
77	0K	7	0
78	0K	7	0
79	0K	7	0
80	0K	7	0
81	0K	7	0
82	0K	7	0
83	0K	7	0
84	0K	7	0
85	0K	7	0
86	0K	7	0
87	0K	7	0
88	0K	7	0
89	0K	7	0
90	0K	7	0
91	10K	7	0
92	10K	7	0
93	10K	7	0
94	10K	7	5000
95	10K	7	7500
96	10K	7	10000
97	10K	7	15000
98	10K	7	15000
99	10K	7	15000
100	10K	7	20000
101	10K	7	20000
102	10K	7	20000
103	10K	7	20000
104	10K	7	30000
105	40K	7	0
106	40K	7	0
107	40K	7	0
108	40K	7	0
109	40K	7	0
110	40K	7	0
111	40K	7	2500
112	40K	7	5000
113	40K	7	12500
114	40K	7	15000
115	40K	7	15000
116	40K	7	20000
196	AC	4	0
197	AC	4	0
198	AC	4	0
199	AC	4	0
200	AC	4	0
201	AC	9	0
202	AC	9	0
203	AC	9	0
204	AC	9	0
205	AC	9	0
206	AC	9	0
207	AC	9	0
208	AC	9	0
209	AC	9	0
210	AC	9	0
211	AC	9	0
212	AC	9	0
213	AC	9	0
214	AC	9	0
215	AC	7	0
216	AC	7	0
217	AC	7	0
218	AC	7	0
219	AC	7	0
220	AC	7	0
221	AC	7	0
222	AC	7	0

## Sheet: Fig2 Larval Vg
Order	Overall Treatment	Spore Treatment	Volume of hemolymph extraction (µl)	Colony	Age (Days)	Vitelloginin per uL of Hemolymph
1	1-Day 10k L	10K	2	7	1	2
2	1-Day 10k L	10K	2	7	1	3
3	1-Day 10k L	10K	2	3	1	4
4	1-Day 10k L	10K	2	3	1	4
5	1-Day 10k L	10K	2	7	1	5
6	1-Day 10k L	10K	2	7	1	5
7	1-Day 10k L	10K	2	3	1	6
8	1-Day 10k L	10K	2	3	1	6
9	1-Day 10k L	10K	2	3	1	6
10	1-Day 10k L	10K	2	4	1	6
11	1-Day 10k L	10K	2	3	1	8
12	1-Day 10k L	10K	2	4	1	8
13	1-Day 10k L	10K	2	4	1	10
14	1-Day 10k L	10K	2	4	1	16
15	1-Day 10k L	10K	2	9	1	25
16	1-Day 10k L	10K	2	3	1	27
17	1-Day 10k L	10K	2	7	1	30
18	1-Day 10k L	10K	2	4	1	31
19	1-Day 10k L	10K	2	3	1	43
20	1-Day 10k L	10K	2	9	1	45
21	1-Day 10k L	10K	2	9	1	47
22	1-Day 10k L	10K	2	9	1	51
23	1-Day 10k L	10K	2	3	1	54
24	1-Day 10k L	10K	2	9	1	57
25	1-Day 10k L	10K	2	7	1	58
26	1-Day 10k L	10K	2	9	1	65
27	1-Day 10k L	10K	2	7	1	69
28	1-Day 10k L	10K	2	9	1	72
29	1-Day 10k L	10K	2	9	1	75
30	1-Day 10k L	10K	2	7	1	89
31	1-Day 10k L	10K	2	9	1	90
32	1-Day 10k L	10K	2	7	1	97
33	1-Day 10k L	10K	2	7	1	103
34	1-Day 10k L	10K	2	9	1	107
35	1-Day 10k L	10K	2	9	1	148
36	1-Day 40k L	40K	2	4	1	1
37	1-Day 40k L	40K	2	4	1	2
38	1-Day 40k L	40K	2	3	1	3
39	1-Day 40k L	40K	2	4	1	3
40	1-Day 40k L	40K	2	4	1	3
41	1-Day 40k L	40K	2	4	1	4
42	1-Day 40k L	40K	2	3	1	6
43	1-Day 40k L	40K	2	4	1	6
44	1-Day 40k L	40K	2	4	1	7
45	1-Day 40k L	40K	2	4	1	7
46	1-Day 40k L	40K	2	3	1	8
47	1-Day 40k L	40K	2	4	1	8
48	1-Day 40k L	40K	2	3	1	9
49	1-Day 40k L	40K	2	3	1	10
50	1-Day 40k L	40K	2	4	1	11
51	1-Day 40k L	40K	2	9	1	29
52	1-Day 40k L	40K	2	9	1	37
53	1-Day 40k L	40K	2	9	1	40
54	1-Day 40k L	40K	2	4	1	40
55	1-Day 40k L	40K	2	7	1	46
56	1-Day 40k L	40K	2	9	1	47
57	1-Day 40k L	40K	2	3	1	48
58	1-Day 40k L	40K	2	3	1	53
59	1-Day 40k L	40K	2	7	1	59
60	1-Day 40k L	40K	2	9	1	61
61	1-Day 40k L	40K	2	7	1	74
62	1-Day 40k L	40K	2	3	1	74
63	1-Day 40k L	40K	2	7	1	94
64	1-Day 40k L	40K	2	9	1	99
65	1-Day 40k L	40K	2	7	1	124
66	1-Day 40k L	40K	2	9	1	219
67	1-Day Control L	0K	2	9	1	6
68	1-Day Control L	0K	2	7	1	7
69	1-Day Control L	0K	2	3	1	7
70	1-Day Control L	0K	2	9	1	8
71	1-Day Control L	0K	2	9	1	10
72	1-Day Control L	0K	2	9	1	10
73	1-Day Control L	0K	2	3	1	10
74	1-Day Control L	0K	2	9	1	11
75	1-Day Control L	0K	2	4	1	12
76	1-Day Control L	0K	2	4	1	12
77	1-Day Control L	0K	2	9	1	13
78	1-Day Control L	0K	2	9	1	13
79	1-Day Control L	0K	2	4	1	13
80	1-Day Control L	0K	2	9	1	14
81	1-Day Control L	0K	2	9	1	14
82	1-Day Control L	0K	2	3	1	14
83	1-Day Control L	0K	2	9	1	15
84	1-Day Control L	0K	2	7	1	15
85	1-Day Control L	0K	2	9	1	18
86	1-Day Control L	0K	2	7	1	18
87	1-Day Control L	0K	2	9	1	19
88	1-Day Control L	0K	2	7	1	19
89	1-Day Control L	0K	2	9	1	21
90	1-Day Control L	0K	2	7	1	21
91	1-Day Control L	0K	2	3	1	22
92	1-Day Control L	0K	2	4	1	23
93	1-Day Control L	0K	2	9	1	25
94	1-Day Control L	0K	2	3	1	25
95	1-Day Control L	0K	2	3	1	28
96	1-Day Control L	0K	2	3	1	28
97	1-Day Control L	0K	2	9	1	32
98	1-Day Control L	0K	2	7	1	32
99	1-Day Control L	0K	2	7	1	32
100	1-Day Control L	0K	2	3	1	34
101	1-Day Control L	0K	2	4	1	43
102	1-Day Control L	0K	2	7	1	45
103	1-Day Control L	0K	2	3	1	46
104	1-Day Control L	0K	2	4	1	79
105	1-Day Control L	0K	2	7	1	84
106	7-Day 10k L	10K	2	7	7	8
107	7-Day 10k L	10K	2	7	7	8
108	7-Day 10k L	10K	2	7	7	21
109	7-Day 10k L	10K	2	7	7	21
110	7-Day 10k L	10K	2	7	7	52
111	7-Day 10k L	10K	2	7	7	52
112	7-Day 10k L	10K	2	7	7	53
113	7-Day 10k L	10K	2	7	7	53
114	7-Day 10k L	10K	2	7	7	65
115	7-Day 10k L	10K	2	7	7	66
116	7-Day 10k L	10K	2	7	7	67
117	7-Day 10k L	10K	2	7	7	67
118	7-Day 10k L	10K	2	7	7	74
119	7-Day 10k L	10K	2	7	7	74
120	7-Day 10k L	10K	2	7	7	78
121	7-Day 10k L	10K	2	7	7	79
122	7-Day 10k L	10K	2	7	7	79
123	7-Day 10k L	10K	2	7	7	79
124	7-Day 10k L	10K	2	7	7	96
125	7-Day 10k L	10K	2	7	7	96
126	7-Day 10k L	10K	2	7	7	102
127	7-Day 10k L	10K	2	7	7	103
128	7-Day 40k L	40K	2	7	7	7
129	7-Day 40k L	40K	2	7	7	7
130	7-Day 40k L	40K	2	7	7	11
131	7-Day 40k L	40K	2	7	7	12
132	7-Day 40k L	40K	2	7	7	15
133	7-Day 40k L	40K	2	7	7	16
134	7-Day 40k L	40K	2	7	7	19
135	7-Day 40k L	40K	2	7	7	20
136	7-Day 40k L	40K	2	7	7	21
137	7-Day 40k L	40K	2	7	7	22
138	7-Day 40k L	40K	2	7	7	23
139	7-Day 40k L	40K	2	7	7	23
140	7-Day 40k L	40K	2	7	7	37
141	7-Day 40k L	40K	2	7	7	38
142	7-Day 40k L	40K	2	7	7	57
143	7-Day 40k L	40K	2	7	7	58
144	7-Day 40k L	40K	2	7	7	61
145	7-Day 40k L	40K	2	7	7	61
146	7-Day Control L	0K	2	7	7	9
147	7-Day Control L	0K	2	7	7	10
148	7-Day Control L	0K	2	7	7	18
149	7-Day Control L	0K	2	7	7	18
150	7-Day Control L	0K	2	7	7	21
151	7-Day Control L	0K	2	7	7	21
152	7-Day Control L	0K	2	7	7	22
153	7-Day Control L	0K	2	7	7	23
154	7-Day Control L	0K	2	7	7	29
155	7-Day Control L	0K	2	7	7	30
156	7-Day Control L	0K	2	7	7	37
157	7-Day Control L	0K	2	7	7	37
158	7-Day Control L	0K	2	7	7	38
159	7-Day Control L	0K	2	7	7	39
160	7-Day Control L	0K	2	7	7	53
161	7-Day Control L	0K	2	7	7	53
162	7-Day Control L	0K	2	7	7	54
163	7-Day Control L	0K	2	7	7	54
164	7-Day Control L	0K	2	7	7	66
165	7-Day Control L	0K	2	7	7	66
166	7-Day Control L	0K	2	7	7	66
167	7-Day Control L	0K	2	7	7	66

## Sheet: Fig3 LarvalProtein
Order	Overall Treatment	Spore Treatment	Volume of hemolymph extraction (µl)	Colony	Age (Days)	Total protein/µl of hemolymph
1	7 days 40K	40K	2	7	7	26
2	7 days 40K	40K	2	7	7	29
3	7 days 40K	40K	2	7	7	36
4	7 days 40K	40K	2	7	7	46
5	7 days 40K	40K	2	7	7	58
6	7 days 40K	40K	2	7	7	117
7	7 days 10K	10K	2	7	7	122
8	7 days 10K	10K	2	7	7	123
9	1 days 10K	10K	2	3	1	124
10	1 days 10K	10K	2	3	1	124
11	1 days 40K	40K	2	4	1	129
12	7 days 10K	10K	2	7	7	161
13	7 days 10K	10K	2	7	7	161
14	7 days 0K	0K	2	7	7	161
15	7 days 40K	40K	2	7	7	164
16	1 days 40K	40K	2	4	1	168
17	1 days 40K	40K	2	4	1	169
18	7 days 10K	10K	2	7	7	169
19	7 days 10K	10K	2	7	7	170
20	1 days 40K	40K	2	3	1	177
21	1 days 40K	40K	2	4	1	181
22	1 days 40K	40K	2	4	1	199
23	1 days 0K	0K	2	3	1	201
24	1 days 0K	0K	2	3	1	202
25	7 days 40K	40K	2	7	7	245
26	1 days 40K	40K	2	4	1	254
27	7 days 10K	10K	2	7	7	260
28	7 days 10K	10K	2	7	7	262
29	1 days 40K	40K	2	3	1	263
30	1 days 10K	10K	2	4	1	269
31	1 days 10K	10K	2	4	1	269
32	7 days 0K	0K	2	7	7	270
33	7 days 0K	0K	2	7	7	272
34	7 days 40K	40K	2	7	7	281
35	7 days 10K	10K	2	7	7	287
36	1 days 0K	0K	2	3	1	288
37	7 days 0K	0K	2	7	7	300
38	1 days 40K	40K	2	4	1	305
39	1 days 0K	0K	2	9	1	317
40	7 days 0K	0K	2	7	7	321
41	7 days 0K	0K	2	7	7	337
42	1 days 40K	40K	2	4	1	357
43	1 days 0K	0K	2	7	1	357
44	1 days 0K	0K	2	3	1	366
45	1 days 0K	0K	2	9	1	386
46	7 days 0K	0K	2	7	7	387
47	1 days 40K	40K	2	3	1	387
48	7 days 10K	10K	2	7	7	388
49	1 days 0K	0K	2	9	1	422
50	7 days 0K	0K	2	7	7	440
51	1 days 0K	0K	2	3	1	451
52	1 days 40K	40K	2	4	1	459
53	1 days 0K	0K	2	4	1	470
54	1 days 40K	40K	2	3	1	505
55	7 days 0K	0K	2	7	7	518
56	7 days 40K	40K	2	7	7	546
57	1 days 0K	0K	2	3	1	563
58	1 days 40K	40K	2	3	1	564
59	1 days 0K	0K	2	9	1	582
60	1 days 0K	0K	2	9	1	615
61	1 days 10K	10K	2	3	1	629
62	1 days 10K	10K	2	3	1	629
63	1 days 0K	0K	2	9	1	645
64	7 days 0K	0K	2	7	7	675
65	1 days 0K	0K	2	7	1	771
66	1 days 40K	40K	2	3	1	781
67	1 days 0K	0K	2	3	1	839
68	1 days 0K	0K	2	4	1	1524
69	1 days 0K	0K	2	7	1	1676

## Sheet: Fig4 StingerBarbs
Order	Overall Treatment	Spore Treatment	Colony	Age (Days)	# Barbs on one Lancet
1	1-Day Control L	0K	9	1	10
2	1-Day Control L	0K	9	1	11
3	1-Day Control L	0K	9	1	9
4	1-Day Control L	0K	9	1	10
5	1-Day Control L	0K	9	1	8
6	1-Day Control L	0K	9	1	10
7	1-Day Control L	0K	9	1	10
8	1-Day Control L	0K	9	1	9
9	1-Day Control L	0K	9	1	10
10	1-Day Control L	0K	9	1	9
11	1-Day Control L	0K	9	1	9
12	1-Day Control L	0K	9	1	10
13	1-Day Control L	0K	9	1	10
14	1-Day Control L	0K	9	1	10
15	1-Day Control L	0K	9	1	10
16	1-Day Control L	0K	7	1	10
17	1-Day Control L	0K	7	1	10
18	1-Day Control L	0K	7	1	10
19	1-Day Control L	0K	7	1	10
20	1-Day Control L	0K	7	1	9
21	1-Day Control L	0K	7	1	10
22	1-Day Control L	0K	7	1	10
23	7-Day Control L	0K	7	7	12
24	7-Day Control L	0K	7	7	9
25	7-Day Control L	0K	7	7	12
26	7-Day Control L	0K	7	7	11
27	7-Day Control L	0K	7	7	10
28	7-Day Control L	0K	7	7	10
29	7-Day Control L	0K	7	7	11
30	7-Day Control L	0K	7	7	9
31	7-Day Control L	0K	7	7	10
32	7-Day Control L	0K	7	7	10
33	1-Day Control L	0K	3	1	10
34	1-Day Control L	0K	3	1	9
35	1-Day Control L	0K	3	1	9
36	1-Day Control L	0K	3	1	10
37	1-Day Control L	0K	3	1	9
38	1-Day Control L	0K	3	1	10
39	1-Day Control L	0K	3	1	10
40	1-Day Control L	0K	3	1	10
41	1-Day Control L	0K	4	1	10
42	1-Day Control L	0K	4	1	10
43	1-Day Control L	0K	4	1	10
44	1-Day Control L	0K	4	1	10
45	1-Day Control L	0K	4	1	9
46	1-Day 40k L	40K	9	1	9
47	1-Day 40k L	40K	9	1	10
48	1-Day 40k L	40K	9	1	9
49	1-Day 40k L	40K	9	1	8
50	1-Day 40k L	40K	9	1	9
51	1-Day 40k L	40K	7	1	9
52	1-Day 40k L	40K	7	1	8
53	1-Day 40k L	40K	7	1	9
54	1-Day 40k L	40K	7	1	6
55	1-Day 40k L	40K	7	1	8
56	7-Day 40k L	40K	7	7	10
57	7-Day 40k L	40K	7	7	9
58	7-Day 40k L	40K	7	7	9
59	7-Day 40k L	40K	7	7	10
60	7-Day 40k L	40K	7	7	10
61	7-Day 40k L	40K	7	7	11
62	7-Day 40k L	40K	7	7	9
63	7-Day 40k L	40K	7	7	10
64	7-Day 40k L	40K	7	7	10
65	1-Day 40k L	40K	3	1	9
66	1-Day 40k L	40K	4	1	9
67	1-Day 40k L	40K	3	1	6
68	1-Day 40k L	40K	3	1	5
69	1-Day 40k L	40K	3	1	10
70	1-Day 40k L	40K	3	1	8
71	1-Day 40k L	40K	3	1	9
72	1-Day 40k L	40K	3	1	11
73	1-Day 40k L	40K	3	1	9
74	1-Day 40k L	40K	3	1	10
75	1-Day 40k L	40K	4	1	9
76	1-Day 40k L	40K	4	1	12
77	1-Day 40k L	40K	4	1	10
78	1-Day 40k L	40K	4	1	10
79	1-Day 40k L	40K	4	1	10
80	1-Day 40k L	40K	4	1	10
81	1-Day 40k L	40K	4	1	9
82	1-Day 40k L	40K	4	1	11
83	1-Day 40k L	40K	4	1	10
84	1-Day 40k L	40K	4	1	8
85	1-Day 10k L	10K	9	1	9
86	1-Day 10k L	10K	9	1	9
87	1-Day 10k L	10K	9	1	9
88	1-Day 10k L	10K	9	1	10
89	1-Day 10k L	10K	9	1	9
90	1-Day 10k L	10K	9	1	9
91	1-Day 10k L	10K	7	1	10
92	1-Day 10k L	10K	7	1	9
93	1-Day 10k L	10K	7	1	9
94	1-Day 10k L	10K	7	1	9
95	1-Day 10k L	10K	7	1	10
96	7-Day 10k L	10K	7	7	9
97	7-Day 10k L	10K	7	7	9
98	7-Day 10k L	10K	7	7	7
99	7-Day 10k L	10K	7	7	8
100	7-Day 10k L	10K	7	7	9
101	7-Day 10k L	10K	7	7	10
102	7-Day 10k L	10K	7	7	9
103	7-Day 10k L	10K	7	7	9
104	7-Day 10k L	10K	7	7	10
105	7-Day 10k L	10K	7	7	11
106	7-Day 10k L	10K	7	7	9
107	1-Day 10k L	10K	3	1	10
108	1-Day 10k L	10K	3	1	12
109	1-Day 10k L	10K	3	1	9
110	1-Day 10k L	10K	3	1	10
111	1-Day 10k L	10K	3	1	9
112	1-Day 10k L	10K	3	1	9
113	1-Day 10k L	10K	3	1	10
114	1-Day 10k L	10K	4	1	9
115	1-Day 10k L	10K	4	1	9
116	1-Day 10k L	10K	4	1	10
117	1-Day 10k L	10K	4	1	10
